# Supplementary material for: Investigation into the Potential Mechanism of Radix Paeoniae Rubra Against Ischemic Stroke Based on Network Pharmacology
Source: Nutrients. 2024 Dec 23;16(24):4409. doi: 10.3390/nu16244409 (PMC11678013; doi:10.3390/nu16244409)
Supplement: Supplementary file 1 [file nutrients-16-04409-s001.zip]

Archive with 53 entries (38 files):
- Supplementary file/
- Supplementary file/.DS_Store
- Supplementary file/Figure 4E/
- Supplementary file/Figure 4E/.DS_Store
- Supplementary file/Figure 4E/claudin 5.tif
- Supplementary file/Figure 4E/occludin.tif
- Supplementary file/Figure 4E/zo-1.tif
- Supplementary file/Figure 5/
- Supplementary file/Figure 5/.DS_Store
- Supplementary file/Figure 5/Figure 5A/
- Supplementary file/Figure 5/Figure 5A/.DS_Store
- Supplementary file/Figure 5/Figure 5A/p-p38.tif
- Supplementary file/Figure 5/Figure 5A/p38.tif
- Supplementary file/Figure 5/Figure 5B/
- Supplementary file/Figure 5/Figure 5B/.DS_Store
- Supplementary file/Figure 5/Figure 5B/ERK.tif
- Supplementary file/Figure 5/Figure 5B/p-ERK.tif
- Supplementary file/Figure 5/Figure 5C/
- Supplementary file/Figure 5/Figure 5C/.DS_Store
- Supplementary file/Figure 5/Figure 5C/JNK.tif
- Supplementary file/Figure 5/Figure 5C/p-JNK.tif
- Supplementary file/Figure 5/Figure 5D/
- Supplementary file/Figure 5/Figure 5D/.DS_Store
- Supplementary file/Figure 5/Figure 5D/TNF.tif
- Supplementary file/nutrients-3246443-supplementary.pdf
- Supplementary file/Reviewer 3-3.molecular docking.tif
- __MACOSX/
- __MACOSX/Supplementary file/
- __MACOSX/Supplementary file/._.DS_Store
- __MACOSX/Supplementary file/._nutrients-3246443-supplementary.docx
- __MACOSX/Supplementary file/._Reviewer 3-3.molecular docking.tif
- __MACOSX/Supplementary file/Figure 4E/
- __MACOSX/Supplementary file/Figure 4E/._.DS_Store
- __MACOSX/Supplementary file/Figure 4E/._claudin 5.tif
- __MACOSX/Supplementary file/Figure 4E/._occludin.tif
- __MACOSX/Supplementary file/Figure 4E/._zo-1.tif
- __MACOSX/Supplementary file/Figure 5/
- __MACOSX/Supplementary file/Figure 5/._.DS_Store
- __MACOSX/Supplementary file/Figure 5/Figure 5A/
- __MACOSX/Supplementary file/Figure 5/Figure 5A/._.DS_Store
- __MACOSX/Supplementary file/Figure 5/Figure 5A/._p-p38.tif
- __MACOSX/Supplementary file/Figure 5/Figure 5A/._p38.tif
- __MACOSX/Supplementary file/Figure 5/Figure 5B/
- __MACOSX/Supplementary file/Figure 5/Figure 5B/._.DS_Store
- __MACOSX/Supplementary file/Figure 5/Figure 5B/._ERK.tif
- __MACOSX/Supplementary file/Figure 5/Figure 5B/._p-ERK.tif
- __MACOSX/Supplementary file/Figure 5/Figure 5C/
- __MACOSX/Supplementary file/Figure 5/Figure 5C/._.DS_Store
- __MACOSX/Supplementary file/Figure 5/Figure 5C/._JNK.tif
- __MACOSX/Supplementary file/Figure 5/Figure 5C/._p-JNK.tif
- __MACOSX/Supplementary file/Figure 5/Figure 5D/
- __MACOSX/Supplementary file/Figure 5/Figure 5D/._.DS_Store
- __MACOSX/Supplementary file/Figure 5/Figure 5D/._TNF.tif
